# Supplementary material for: Hollow Salt Prepared Through Spray Drying with Alginate Enhances Salinity Perception to Reduce Sodium Intake
Source: Foods. 2024 Dec 25;14(1):19. doi: 10.3390/foods14010019 (PMC11719871; doi:10.3390/foods14010019)
Supplement: Supplementary file 1 [file foods-14-00019-s001.zip]

Archive with 1 entries (1 files):
- foods-3334963-supplementary.pdf
